# Supplementary material for: Spike-based adenovirus vectored COVID-19 vaccine does not aggravate heart damage after ischemic injury in mice
Source: Commun Biol. 2022 Sep 2;5:902. doi: 10.1038/s42003-022-03875-y (PMC9439278; doi:10.1038/s42003-022-03875-y)
Supplement: Supplementary file 3 — Supplementary Data 1 [file 42003_2022_3875_MOESM3_ESM.xlsx]

## Sheet: Figure 1
a
	Sham	I/R
	0.848812	2.13307
	1.07935	1.62117
	1.20854	1.457
	1.0381	1.65089
	0.82519	1.65841
b
	Sham	IR-RZ	IR-BZ
	104.014	79.282	124.767
	79.612	67.469	148.514
	107.707	77.504	170.533
	76.585	81.584	112.459
	89.528	96.42	185.255
	110.346	89.055	186.256
c
	AdVector	AdACE2	AdshACE2
	1.17319	1.75734	0.674296
	0.942389	1.80934	0.659976
	1.12163	2.03019	0.646116
	0.902936	2.03628	0.420916
	0.859852	2.50541	0.484253
d
	Infarct size/AAR (%)					AAR/LV (%)
	AdVector	AdACE2	AdshACE2			AdVector	AdACE2	AdshACE2
	40.4613	31.7627	38.5702			47.2999	50.8707	42.2465
	34.4051	29.9629	49.2937			38.9268	55.2681	39.1401
	33.4748	33.8638	56.2687			47.5647	54.931	43.0214
	42.989	30.7013	60.9962			47.4531	50.087	54.3687
	40.1654	21.5217	42.7395			54.5687	43.8725	54.0863
	31.5134	26.7491	54.2639			48.5759	46.0547	51.6818
	52.1942	27.6787	47.4729			53.5927	54.8089	53.188
	41.8194	29.9464	46.8449			55.5632	50.7062	55.0577
e
	AdVector	AdACE2	AdshACE2
	1.27514	1.17766	1.32014
	1.20272	0.982672	1.45762
	1.23764	0.952604	1.5676
	1.20763	1.12512	1.57517
	1.31536	1.25264	1.47514
	1.24514	1.18513	2.00272
	1.27009	1.05765	2.0303
	1.50016	0.870095	1.58513
f
	Ejection fraction (%)
		AdVector									AdACE2									AdshACE2
	Sham	73.3068	71.8046	67.809	66.5716	72.8964	66.0506	74.784	69.869	73.8044	67.8534	72.0968	71.8277	68.4996	71.224	69.3185	73.3833	71.8334	65.9133	72.8916	65.4602	76.1475	68.5594	76.4264	70.9159	72.4121	76.8135	72.5201
	I/R	55.151	50.4636	58.5212	61.0942	60.486	57.4181	55.3931	57.4181	55.3931	60.8899	70.4358	61.3619	65.9647	60.3342	69.7588	64.5954	60.9693		47.323	53.3554	47.3913	47.0297	40.8264	44.127	43.7324	52.2697
	Fractional shorterning (%)
		AdVector									AdACE2									AdshACE2
	Sham	40.9654	40.1678	37.1377	35.9001	41.0938	35.6731	42.7181	38.6141	41.5363	36.8232	40.3886	40.4761	37.4323	39.2266	38.2341	41.5111	39.954	35.3196	40.8132	35.3256	43.5844	37.2613	43.7092	39.4544	40.4922	44.3566	40.3767
	I/R	27.847	24.8085	30.3163	32.1348	31.7013	29.2965	28.2629	29.2965	28.2629	32.0513	38.3751	31.9421	33.6593	31.6098	38.2436	34.09	31.775		23.1773	27.1779	23.4182	23.0015	19.6243	21.4351	21.1905	26.2587

## Sheet: Figure 2
a
	% TUNEL+ cells
			blank								AdVector 3								AdSpike 3								AdVector 10								AdSpike 10								AdVector 30
	hCM	Normoxia	0.921	1.041	0.632	0.817	1.093	1.036	1.027	1.178	1.315	1.052	0.476	0.69	1.848	1.518	0.473	0.83	0.884	0.958	0.413	1.275	1.288	0.978	0.458	1.538	1.047	0.629	0.84	0.747	1.627	0.897	1.321	0.925	0.633	0.997	0.602	1.107	0.631	1.253	0.687	1.091	0.513	1.057	0.922	0.631	0.491	1.087	0.946
		Hyp-Reox	10.02	13.69	12.29	13.65	12.24	9.49			14.85	10.35	12.01	17.28	16.85	7.84			12.62	16	12.88	13.21	17.07	13.26			13.23	14.98	12.74	15.39	14.94	15.27			21.44	12.58	17.84	16.39	12.98	10.26			13.54	11.65	9.509	14.82	12.13	19.64
			blank								AdVector 30								AdSpike 30								AdVector 100								AdSpike 100								AdVector 300
	hSMC	Normoxia	0.4875	0.3168	0.2218	0.3655	0.3923	0.2807	0.1329	0.2688	0.3887	0.4313	0.2858	0.3335	0.2715	0.2511	0.1015	0.1003	0.3623	0.1631	0.1629	0.2826	0.2737	0.2268	0.1554	0.114	0.2452	0.304	0.2536	0.04819	0.329	0.2612	0.1878	0.2529	0.2481	0.4672	0.2807	0.2373	0.4327	0.1558	0.1375	0.2353	0.3822	0.3906	0.3067	0.1626	0.3978	0.2158	0.292
		Hyp-Reox	15.29	10.5	20.28	28.31	14.51	8.815	20.04	21.8	10.53	12.55	13.48	14.97	9.545	5.09	10.46	10.84	9.309	13.29	8.296	7.338	6.634	7.238	6.116	6.656	14.02	7.899	9.335	16.96	14.35	9.556	7.038	15.49	12.75	12.67	9.772	9.419	10.88	6.669	8.29	10.61	19.79	17.17	17.02	22.14	15.81	18.33	11.58
			blank								AdVector 10								AdSpike 10								AdVector 30								AdSpike 30								AdVector 100
	hEC	Normoxia	1.73	2.133	1.467	0.9649	1.19	1.374	1.275	0.9048	1.528	1.451	1.431	1.116	1.148	1.138	1.293	1.106	1.884	1.457	1.432	0.9154	1.565	1.223	1.151	0.7813	1.668	1.398	1.221	0.9584	1.349	0.9932	0.9355	0.8929	1.353	1.286	1.269	0.8382	1.279	1.234	0.9519	0.8655	1.291	1.225	1.121	0.6903	1.547	0.962	1.068
		Hyp-Reox	14.14	17.96	16.79	22.25	10.62	16.98	13.17	17.34	9.844	10.45	13.24	15.62	8.959	9.035	12.21	15.42	9.092	9.624	10.89	12.97	10.43	10.91	14.52	13.73	9.796	9.551	13.86	11.51	7.239	8.492	11.2	10	8.271	12.39	7.338	8.069	8.031	11.34	7.561	7.854	5.47	7.914	5.549	8.999	5.796	6.885	6.16
			blank								AdVector 30								AdSpike 30								AdVector 100								AdSpike 100								AdVector 300
	hCF	Normoxia	0.08246	0.03817	0.0218	0.3399	0.09063	0.06313			0.1183	0.1521	0.1183	0.09681	0.09773	0.04685			0.05674	0.05299	0.2083	0.1199	0.06274	0.06694			0.1147	0.06005	0.05135	0.1286	0.05063	0.07595			0.1007	0.1862	0.1494	0.11	0.09912	0.1167			0.1341	0.09465	0.2736	0.04574	0.08513	0.07231
		Hyp-Reox	7.984	7.33	4.891	6.322	11.75	6.782	5.88	9.782	13.01	10.32	10.6	14.55	9.207	8.654	12.57	11.34	9.15	10.99	12.87	16.96	5.368	6.926	9.245	6.305	14.2	11.15	10.7	11.76	10.5	8.33	7.437	12.93	14.77	12.68	10.01	12.28	9.713	8.083	5.138	8.64	13.68	12.99	10.32	12.97	12.43	10.66	9.656
b
	% PI+ cells
			blank								AdVector 3								AdSpike 3								AdVector 10								AdSpike 10								AdVector 30
	hCM	Normoxia	3.989	4.924	3.915	5.139	2.797	2.78	2.706	2.691	3.949	2.496	2.361	2.83	3.193	3.202	3.18	2.818	3.425	2.217	1.591	1.729	3.145	3.087	2.532	2.985	2.165	2.656	2.49	2.221	2.564	2.378	2.033	2.234	2.266	2.35	3.142	2.078	2.306	2.49	2.552	2.153	3.431	3.297	3.705	2.931	3.561	2.924	2.22
		Hyp-Reox	27.26	22.47	18.33	20.2	19.06	17.78			26.96	27.6	20.04	26.12	25.29	20.48			17.02	29.66	25.53	23.31	23.61	32.85			28.8	27.66	22.74	20.1	16.91	28.71			22	26.52	21.83	22.13	21.87	26.94			19.22	21.33	15.29	26.19	21.4	24.84
			blank								AdVector 30								AdSpike 30								AdVector 100								AdSpike 100								AdVector 300
	hSMC	Normoxia	0.6778	0.3817	0.4888	0.06564	0.02494	0	0.06058		0.314	0.4047	0.06116	0.05445	0	0.01281	0.03669		0.3051	0.1235	0.4605	0.03283	0	0.02324	0.0103		0.6744	0.2856	0.02231	0.8134	0.01222	0.02371			0.2124	0.1032	0.3992	0.1155	0.02356	0.04552	0.01101		0.5269	0.159	0.6415	0.01173	0.02514	0.01191	0.03295
		Hyp-Reox	47.61	27.83	31.49	59.23	44.29	36.33			35.9	33.66	34.33	33.88	31.78	32.92			30.13	35.91	33.02	23.72	29.7	23.44			47.3	49.19	37.89	42.73	50.26	30.29			43.03	39.28	38.77	42.65	33.5	41.07			55.49	48.56	38.26	42.45	44.81	39.68
			blank								AdVector 10								AdSpike 10								AdVector 30								AdSpike 30								AdVector 100
	hEC	Normoxia	2.009	2.087	2.861	2.715	1.698	1.716	1.636	2.189	2.293	1.887	1.898	2.154	1.681	1.269	1.646	1.461	1.713	1.456	1.596	2.458	1.336	1.697	1.347	2.449	1.639	1.549	1.605	2.066	1.474	1.418	1.542	1.695	2.222	1.804	1.255	4.314	1.205	1.474	1.606	2.414	1.152	1.375	0.9717	1.5	1.166	1.197	1.212
		Hyp-Reox	42.68	33.49	37.23	36.81	40.32	26.24	28.15	34.21	38.79	30.98	30.19	30.92	32.33	27.41	30.26	29.58	32.44	30.49	27.83	24.81	28.35	35.18	26.67	30.39	29.62	23.66	23.26	26.27	25.88	24.7	22.61	25.55	24.47	22.6	22.76	24.2	22.06	24.67	26.19	26.48	19.58	16.14	15.34	15.86	20.52	15.24	15.52
			blank								AdVector 30								AdSpike 30								AdVector 100								AdSpike 100								AdVector 300
	hCF	Normoxia	0.06137	0.03203	0.04849	0	0.1853	0			0.04626	0	0.01092	0.1659	0.1915	0.01717			0.021	0.01556	0	0.2281	0.2068	0.148			0.05602	0.01809	0.005874	0.2296	0.1193	0.08391			0.005507	0.01088	0.01622	0.1024	0.1151	0.07842			0	0.01586	0.007774	0.2003	0.09619	0.1574
		Hyp-Reox	27.86	29.97	20.93	22.62	19.81	19.9	23.59	21.12	24.61	27.72	23.95	24.37	14.94	20.74	26.44	21.63	31.63	21.9	22.96	22.93	19.77	27.61	23	21.76	36.36	25.36	24.12	24	18.07	28.8	27.92	22.11	34.28	28.58	25.92	23.47	18.36	26.84	24.73	23.19	21.82	29.81	23.19	26.46	24.79	25.54	28.75
	% calcein+ cells
			blank								AdVector 3								AdSpike 3								AdVector 10								AdSpike 10								AdVector 30
	hCM	Normoxia	97.95	97.18	98.02	97.96	97.28	97.44	97.67	96.72	97.56	97.49	96.83	97.92	97.99	97.34	96.5	97.32	98.69	98.48	98.52	99.2	98.87	97.92	98.27	98.83	97.82	97.42	98.36	98.51	97.76	97.35	98.66	97.42	98.54	98.06	98.01	99.14	98.42	97.72	97.88	98.83	98.23	98.63	98.81	98.43	97.67	98.04	98.86
		Hyp-Reox	62.43	83.9	80.2	80.99	79.62	78.8			61.11	69.35	78.59	73.11	75.93	83.09			90.13	79.28	80.08	85.9	83.4	65.39			71.73	76.44	78.18	84.39	84.93	63.86			85.54	83.31	85.72	86.8	86.73	79.57			84.14	84.04	89.21	77.25	84.85	83.69
			blank								AdVector 30								AdSpike 30								AdVector 100								AdSpike 100								AdVector 300
	hSMC	Normoxia	99.94	100	100	99.73	99.28	99.54	99.67		99.84	99.95	100	99.76	99.44	99.35	99.35		100	100	99.87	99.74	99.43	99.34	99.62		99.88	99.83	99.94	99.75	99.22	99.34	99.56		99.95	99.85	99.87	99.71	99.49	99.57	99.66		99.82	100	100	99.72	99.5	99.43	99.49
		Hyp-Reox	63.04	77.01	74.58	63.52	72.73	74.84			73.15	72.44	71.33	76.11	78.22	77.8			75.87	69	75.27	82.65	80.21	80.57			64.7	61.24	72.18	73.65	71.94	80.47			64.51	66.34	66.9	69.93	74.76	70.72			63.12	59.66	67.2	71.4	70.04	72.95
			blank								AdVector 10								AdSpike 10								AdVector 30								AdSpike 30								AdVector 100
	hEC	Normoxia	98.96	99.04	98.26	96.82	98.45	98.72	98.25	96.97	98.06	98.18	98.31	98.07	97.91	98.43	97.84	98.14	98.63	98.98	98.92	97.7	98.19	98.72	98.45	96.44	97.95	98.61	98.49	98.32	98.11	98.45	98.42	98.14	98.46	98.97	98.76	92.88	98.73	98.63	98.41	95.12	98.65	98.9	98.84	98.85	98.69	98.73	98.69
		Hyp-Reox	81.94	87.25	86.57	84.67	79.4	91.29	90.71	85.19	86.7	89.66	88.48	88.32	88.73	92.7	88.35	88.92	89.16	87.09	92.24	92.02	90.88	84.84	93.59	91.57	88.39	92.13	92.23	88.47	90.52	92.91	92.79	90.43	91.98	92.94	92.66	89.71	93.15	93.36	92.36	89.95	91.1	94.53	94.82	92.7	89.53	95.06	94.64
			blank								AdVector 30								AdSpike 30								AdVector 100								AdSpike 100								AdVector 300
	hCF	Normoxia	99.93	99.93	99.88	99.93	100	99.95			99.91	99.91	99.87	99.98	99.95	100			99.93	99.92	99.81	99.97	100	100			99.95	99.95	99.85	100	99.98	99.98			99.9	99.89	99.79	99.43	99.98	100			99.9	99.9	99.85	99.89	99.96	99.96
		Hyp-Reox	95.56	95.91	96.6	95.67	94.96	96.01			95.72	97.1	96.54	97.76	97.7	97.5			97.25	97.74	98	97.96	97.62	97.34			93.97	96.28	96.26	97.08	97.58	97.7			96.96	97.09	96.98	96.5	96.69	96.45			95.12	94.5	94.82	96.54	96.95	96.73
[truncated: 9 more columns]

## Sheet: Figure 3
a
	Amplitude (F340/380)
				Normoxia-AdGFP																																				Normoxia-AdSpike
		MOI=3	1 Hz	0.880143	0.6644	0.4115	0.421833	0.4038	0.569143	0.406	0.31475	0.418571	0.294	0.36025	0.354	0.656667	0.752875	0.4502	0.526143	0.75375	0.604	0.488	0.4182	0.4793	0.429667	0.368833	0.338286	0.389857	0.324429	0.310857	0.391143	0.375	0.373222	0.3609						0.695143	0.671778	0.623778	0.622714	0.613444	0.561	0.539833	0.519222	0.503571	0.496889
			1.5 Hz	0.566	0.38875	0.396333	0.3554	0.4866	0.3864	0.300667	0.406714	0.3128	0.5098	0.623775	0.3897	0.473592	0.648458	0.494167	0.4375	0.360333	0.4088	0.411333	0.3866	0.304667	0.321857	0.339571	0.370357	0.3296	0.369											0.612444	0.6025	0.576889	0.5535	0.539286	0.484	0.4748	0.46575	0.4655	0.465
			2 Hz	0.4551	0.2932	0.333	0.301111	0.37875	0.256	0.4017	0.217	0.2883	0.5411	0.304778	0.372	0.5015	0.4189	0.3565	0.3187	0.3456	0.356	0.3344	0.2725	0.3177	0.344	0.2798	0.331444													0.488889	0.486889	0.480286	0.449667	0.440875	0.4225	0.409	0.408889	0.407625	0.357222
			2.5 Hz	0.4094	0.270222	0.2532	0.245	0.3197	0.2178	0.1684	0.316833	0.156571	0.2476	0.2342	0.307778	0.4403	0.2361	0.275	0.3804	0.280667	0.297	0.268667	0.2537	0.2548	0.230571	0.210111	0.221222	0.257	0.1897	0.297	0.229875	0.2813	0.2191							0.360857	0.341444	0.332556	0.330556	0.326	0.312222	0.289375	0.283889	0.281556	0.245222
			3 Hz	0.336889	0.3151	0.2747	0.2477	0.2444	0.2414	0.2399	0.2238	0.217714	0.2146	0.212875	0.210111	0.1983	0.1927	0.1885	0.188	0.1858	0.1845	0.184143	0.1825	0.1768	0.168889	0.1547	0.1522													0.323889	0.316333	0.301222	0.28425	0.278889	0.276333	0.263889	0.258778	0.255444	0.246667
				Normoxia-AdGFP																																				Normoxia-AdSpike
		MOI=10	1 Hz	0.638429	0.629833	0.614333	0.5935	0.578833	0.566667	0.5665	0.559667	0.531	0.5055	0.491444	0.461	0.450667	0.446167	0.440111	0.429444	0.424375	0.424	0.408																		0.412125	0.406714	0.378571	0.361333	0.320333	0.3175	0.335167	0.354833	0.568778	0.353625
			1.5 Hz	0.5885	0.55575	0.542	0.508125	0.497889	0.497714	0.49325	0.485333	0.479429	0.471889	0.466222	0.454125	0.440167	0.433222	0.423444	0.403667	0.395	0.393778	0.350667	0.349833	0.341667	0.301571															0.3268	0.2794	0.316222	0.292833	0.4302	0.5645	0.381857	0.375125	0.275222	0.492571
			2 Hz	0.454333	0.453222	0.434	0.428444	0.417333	0.413889	0.396556	0.393667	0.391333	0.377222	0.372286	0.369	0.368222	0.352667	0.339111	0.326778	0.308444	0.292333	0.283222	0.194778																	0.227	0.2028	0.2782	0.3816	0.4363	0.319889	0.2656	0.398333	0.320111	0.506667
			2.5 Hz	0.408222	0.408	0.395889	0.392889	0.385222	0.38125	0.371	0.354778	0.330444	0.324125	0.295889	0.293111	0.291625	0.287333	0.283556	0.263	0.259111	0.25725	0.249222	0.238889	0.234	0.222444															0.2916	0.2018	0.276571	0.372556	0.282444	0.210571	0.2155	0.222667	0.332	0.234
			3 Hz	0.308667	0.307556	0.299	0.296889	0.287667	0.281571	0.28	0.271	0.239222	0.235333	0.217778	0.211333	0.205444	0.196222	0.194556	0.192778	0.1925	0.175	0.163571	0.16225																	0.1395	0.2255	0.304	0.2128	0.1975	0.175	0.177778	0.25	0.1606	0.1952
				Normoxia-AdGFP																																				Normoxia-AdSpike
		MOI=30	1 Hz	1.01129	0.6725	0.533429	0.494	0.450111	0.457143	0.34	0.4395	0.522286	0.3975	0.356286	0.375125	0.3331	0.386	0.215	0.442875	0.373444	0.330625	0.274	0.863889	0.567625	0.363857	0.37175	0.3638	0.516889	0.67	0.368667	0.557286	0.530667								0.6197	0.596	0.5935	0.527	0.5215	0.483	0.470429	0.4594	0.4495	0.4351
			1.5 Hz	0.4509	0.4412	0.4077	0.405667	0.292444	0.345286	0.387	0.333222	0.302778	0.324429	0.287222	0.339667	0.373667	0.3095	0.318857	0.6586	0.4915	0.3065	0.3099	0.2901	0.433375	0.570857	0.309	0.48	0.433												0.524125	0.523143	0.489	0.485857	0.461	0.412667	0.4115	0.392	0.388778	0.386
			2 Hz	0.4185	0.3693	0.3747	0.3063	0.291125	0.3176	0.2739	0.24125	0.2464	0.288	0.3506	0.2912	0.26275	0.233556	0.5376	0.3952	0.227556	0.2803	0.2542	0.3853	0.4575	0.2443	0.394444	0.3463													0.478778	0.4771	0.458667	0.4061	0.3955	0.35825	0.358222	0.3508	0.3429	0.3418
			2.5 Hz	0.4607	0.323	0.3156	0.3107	0.2656	0.2032	0.2283	0.2086	0.1735	0.1845	0.228	0.2961	0.2371	0.205714	0.2078	0.4293	0.3436	0.1876	0.2372	0.189	0.325222	0.342111	0.1999	0.3386	0.261111												0.4104	0.378556	0.372778	0.347778	0.3326	0.3226	0.322333	0.3149	0.314444	0.3097
			3 Hz	0.3169	0.257625	0.2468	0.2512	0.1997	0.175125	0.2798	0.181286	0.1465	0.1333	0.3189	0.259	0.2047	0.182778	0.154875	0.2381	0.2084	0.1539	0.2569																		0.297778	0.2883	0.2839	0.283222	0.274	0.2719	0.2705	0.2598	0.2446	0.2396
	d[Ca2+]c/dtmax (ratio/s)
				Normoxia-AdGFP																																				Normoxia-AdSpike
		MOI=3	1 Hz	14.373	8.618	8.761	8.0396	11.0259	8.47712	6.60938	9.28043	5.83638	7.62563	6.928	9.16467	12.7319	11.1044	8.48157	13.6363	10.1231	9.0575	8.5421	9.4137	8.74033	8.7255	6.803	6.425	7.67486	6.01586	9.166	7.64678	8.67	7.4702							13.4439	13.1449	12.8504	12.3906	12.0534	11.9238	10.8147	9.93571	9.9155	9.67756
			1.5 Hz	15.7032	13.6023	8.411	8.6565	7.041	10.465	8.39322	6.069	8.79249	5.6348	6.6524	6.9496	8.5002	12.163	9.2994	8.57665	13.2665	9.60383	8.33667	7.64767	8.0144	7.98967	8.5664	6.48183	5.67029	6.44543	6.69057	8.28583	7.7434	7.887	6.54783						8.998	8.278	6.683	7.6396	7.7416	6.86633	6.15817	5.553	13.0133	14.0946
			2 Hz	12.1078	7.8538	7.57533	6.14089	9.03888	6.2309	5.1263	8.3026	6.7271	6.0987	7.54344	10.416	8.07622	7.15711	11.2324	8.5087	7.7061	6.9467	6.982	7.50933	6.9659	5.665	6.8607	5.1768	7.3172	6.844	7.29311	5.51738									7.21378	7.409	6.412	6.80644	7.33044	6.10333	5.511	5.31156	11.9987	12.2159
			2.5 Hz	12.0376	10.2173	6.53422	5.7385	5.133	6.8121	4.9633	3.8354	6.876	3.36829	5.724	5.3347	6.13556	8.8382	5.1297	4.21278	7.3054	5.94256	6.2668	5.96222	5.8137	5.7117	5.41771	4.49211	3.85067	6.3917	4.7398	6.55611	5.86287	6.6768	5.0015						8.04622	7.94267	7.86456	7.71178	7.56044	7.16988	6.99678	6.79033	6.352	6.21767
			3 Hz	7.3519	7.261	4.12022	3.8721	4.0729	4.5416	3.1774	2.41167	5.6034	4.6743	3.9116	4.1594	6.974	4.1885	3.1419	4.6393	3.3528	4.22114	5.1899	4.63513	3.818	3.71943	3.22911	3.3202	5.7011	3.0975	5.7295										5.18711	5.07056	3.67756	5.249	5.038	4.711	3.18011	3.29562	5.526	6.76356
				Normoxia-AdGFP																																				Normoxia-AdSpike
		MOI=10	1 Hz	13.7817	13.722	13.4277	13.4072	13.0326	12.876	12.604	12.4087	12.1073	11.8708	11.3502	11.1017	10.8677	10.8468	10.8258	9.953	9.88411	9.79425	9.44322	9.16056	8.50011	7.80856	6.40137	5.052													8.48875	7.57988	7.96117	8.60167	9.85063	14.0698	9.15424	7.74767	7.63789	12.9662
			1.5 Hz	11.9095	11.7381	11.5322	11.3775	11.3669	10.9392	10.5047	10.2574	10.2379	9.786	9.71589	9.56978	9.3715	9.101	9.07767	8.83767	8.58856	8.47122	8.13489	7.64889	7.492	5.37883	4.05671														6.7528	6.173	7.04011	7.0405	8.3924	12.6227	9.04814	7.35062	6.33713	6.94611
			2 Hz	10.7521	10.5888	10.4241	10.1873	10.078	9.37789	9.33578	9.32067	8.89122	8.73289	8.20344	8.09789	8.05844	7.66189	7.56322	7.35729	7.16344	6.81411	6.61367	6.57422	6.438	4.67733															4.8739	5.2076	6.6931	7.6759	9.6087	8.12875	4.7833	6.1988	5.8475	9.42233
			2.5 Hz	9.10875	9.04438	8.88989	8.80356	8.63567	8.03644	7.96722	6.90088	6.83356	6.78033	6.49222	6.38611	6.38011	6.062	5.50367	5.48013	5.24844	5.22389	4.92737	4.11722	3.95111																3.9768	4.7449	5.91686	7.73944	6.3127	3.78557	5.2178	5.681	7.86913	3.32589
			3 Hz	7.329	7.3035	7.02622	6.95656	6.63067	6.60067	6.156	6.11378	5.54	5.32767	5.09213	4.84344	4.77357	4.67186	4.41	4.25256	4.19733	4.07189	4.04256	3.97044	3.50244	3.26111	3.22512	2.53989													2.7183	3.2308	4.6551	6.22971	5.1142	3.44975	4.29133	4.91133	6.44967	2.31633
				Normoxia-AdGFP																																				Normoxia-AdSpike
		MOI=30	1 Hz	13.4649	14.2449	9.85314	10.0025	9.21222	8.33743	6.67933	8.226	9.27486	8.066	6.60671	7.3665	5.6875	7.643	4.62578	9.83	7.42456	6.77238	6.01644	15.2508	10.2326	6.68114	6.75162	7.3452	9.93411	11.8859	7.28122	10.0569	9.70033								11.7311	11.7179	11.0359	10.9196	10.3941	10.1456	9.8902	9.50525	9.3965	9.29783
			1.5 Hz	12.8636	15.3712	8.7684	9.3131	8.3815	7.51589	5.20178	7.41086	7.629	6.93811	6.395	6.61457	6.44678	6.93644	3.90422	8.79022	6.68612	6.14071	5.13525	12.3107	9.2524	5.50387	5.5904	6.2433	8.64813	10.372	5.2281	7.85278	7.9078								9.85529	9.8155	9.68329	9.35957	9.35117	9.02362	8.73311	8.4825	8.46629	8.24283
			2 Hz	11.3872	8.40775	8.2665	7.6092	6.9222	6.12925	6.701	6.0851	5.81813	6.6115	6.116	8.0844	5.8679	5.25725	10.2448	7.6766	5.2436	5.4917	7.507	7.45838	4.5364	7.60189	6.5442														9.14567	8.7014	8.5125	8.30438	8.2711	8.26662	8.1092	7.9299	7.85844	7.6704
			2.5 Hz	7.3155	7.0819	6.9859	6.7076	5.9141	4.4993	4.355	4.91322	7.3202	4.5162	4.297	8.9112	6.5876	5.3896	4.67033	6.75389	6.02556	6.7721	5.6102	5.69811																	7.7278	7.6098	7.41189	7.38633	7.2899	7.2644	7.237	7.08156	6.8095	6.56456
			3 Hz	5.2063	4.75175	5.2071	5.8673	4.1199	3.71589	3.5703	3.8807	3.5068	3.34275	6.547	3.17514	6.2007	4.70787	3.4334	3.89589	3.63413	4.9488	6.4025	3.4807	4.1341																6.67122	6.5531	6.5039	6.1511	6.0306	5.9316	5.7167	5.68	5.5395	5.453
	-d[Ca2+]c/dtmax (ratio/s)
				Normoxia-AdGFP																																				Normoxia-AdSpike
		MOI=3	1 Hz	3.883	2.7601	2.11275	1.66383	1.4376	2.369	1.1605	2.26514	2.12213	1.62475	3.07063	1.6762	2.09914	2.59912	2.23913	1.84567	1.6909	1.9819	1.91017	1.80267	1.676	1.64414	1.80114	1.76314	2.36686	1.83256	2.26844	1.3398									2.03125	1.72217	1.758	2.06086	1.86262	1.5875	1.26729	1.47971	3.52829	2.88414
			1.5 Hz	3.4434	2.77933	1.70612	1.63	2.1852	2.2128	1.4599	2.04763	1.4408	1.6868	1.6124	2.2124	2.97852	1.51953	1.96916	2.33619	2.0755	2.07083	1.58467	1.6594	1.77167	1.6816	1.60467	1.68971	1.65071	2.17764	1.6514	1.807									1.953	1.893	1.5034	2.2112	2.118	1.61	1.51483	1.4508	2.88557	2.91712
			2 Hz	2.6398	1.7832	1.75989	1.67711	2.15762	1.592	1.9977	1.8134	1.7542	2.02656	3.1042	1.82667	2.59713	2.1039	2.0817	1.6705	1.6392	1.91456	1.8475	1.53763	1.57675	1.6933	2.1137	1.9864	1.6615	1.90856											2.24933	2.08122	1.70867	2.01078	1.88778	1.72389	1.61156	1.58844	2.83778	2.75013
			2.5 Hz	2.821	1.86567	2.0021	1.6875	2.4606	1.7742	1.7386	2.12367	1.797	1.8563	2.01511	2.6415	1.86556	2.5768	2.12822	2.0833	1.74422	1.8351	1.86	1.91343	2.03244	2.0434															2.14489	2.31167	1.50422	2.025	1.85322	1.799	1.76667	1.70556	2.77822	2.91556
			3 Hz	2.7381	1.92311	2.0488	1.8725	2.3267	1.9677	2.1564	1.62986	1.854	1.8443	1.9235	2.56211	1.7902	1.9485	2.6971	2.2819	2.19971	1.7415	1.84375	1.8955	1.961	1.78989	1.7271	2.1158	1.7919	1.9199											2.03956	2.08722	1.85678	2.13489	1.942	1.783	1.80111	2.03912	2.83456	2.73044
				Normoxia-AdGFP																																				Normoxia-AdSpike
		MOI=10	1 Hz	2.06957	1.38278	4.656	3.11111	3.75425	4.64922	3.54522	2.42478	2.88633	1.60787	2.83811	3.69489	3.336	2.80311	2.60967	2.031	1.80467	2.13989	2.9925	1.62656	2.01225	1.85089	1.89656	2.54663	1.75378	2.913	2.475	2.13767	2.1675	2.59925	2.698	1.96367					1.676	1.456	1.7605	2.10444	2.6545	2.91722	2.45944	2.01933	2.56756	3.27189
			1.5 Hz	2.10075	1.08771	2.96167	3.38987	4.27386	3.20856	2.33862	2.571	1.38583	2.63411	3.44413	3.01733	2.81113	2.47333	1.79833	1.55683	2.02189	2.39743	1.48367	2.058	1.703	1.98422	2.35678	1.767	2.56575	2.27671	1.98275	1.93456	2.20667	2.31188	1.595						1.7286	1.494	1.97278	2.6065	2.3277	2.8891	1.90186	1.908	1.96362	1.62811
			2 Hz	2.23333	1.19956	3.167	3.19967	2.27333	2.51411	1.41756	2.45943	2.92925	2.66111	2.31256	1.98543	1.68644	2.11733	2.5	1.634	1.86267	2.01167	1.88678	2.30544	1.68056	2.51944	2.48411	1.94156	2.05211	2.15444	2.52178	1.67									1.4434	1.2241	1.6382	2.2204	2.6749	2.6791	1.72178	1.5479	1.8828	1.7226
			2.5 Hz	2.10288	1.39233	2.80289	2.22225	2.27513	1.41667	2.5015	2.45467	1.97222	1.86578	2.07944	2.62933	1.79811	1.92911	2.05011	2.04389	2.36644	1.69775	2.86144	2.34633	2.04712	2.11389	2.31778	2.566	1.68433												1.95289	1.5162	1.7823	2.28114	1.596	1.74357	1.6979	1.94433	2.85775	1.24478
			3 Hz	2.036	2.79322	2.27014	2.15678	1.45325	2.46278	2.55822	2.07844	2.06	2.162	2.67422	2.04656	2.13789	2.32989	2.03233	2.42544	2.06529	2.67844	2.47711	2.26788	1.95533	2.54878	2.79556	1.34911													1.5198	2.4016	2.48757	1.8371	2.96875	1.60833	1.69411	2.42333	1.35167	2.1151
				Normoxia-AdGFP																																				Normoxia-AdSpike
		MOI=30	1 Hz	3.62757	3.17313	2.17143	2.14012	1.99133	1.79557	1.711	1.259	1.34743	1.39325	1.2143	1.48643	1.06778	2.00625	1.36444	1.36413	1.49578	3.138	2.08825	1.47643	1.76075	1.1252	2.12733	2.38214	2.23586	1.99517											2.826	2.28929	2.29913	2.99322	2.78413	2.19967	3.64367	2.32563	1.93243	1.84662
			1.5 Hz	3.08525	3.6733	2.3508	2.0143	1.9757	1.67878	1.44256	1.34071	1.5888	1.71456	1.36167	1.54157	1.43044	0.959778	1.84744	1.39762	1.46729	2.7347	1.9889	1.39213	1.6859	2.02675	2.41014	1.4768	1.99444	1.8321											2.84786	2.43214	2.41863	2.633	2.82543	2.34025	3.4355	2.24943	1.93233	1.82122
			2 Hz	3.1267	2.42137	2.0734	2.0007	1.7196	1.5603	1.709	1.31525	1.5738	1.42867	2.0249	1.5725	1.29525	2.4937	2.0208	1.379	1.5981	1.3563	2.0255	2.25475	1.4537	2.09878	1.7335														2.95767	2.18925	2.3066	2.9551	2.1891	2.84067	2.1353	2.2889	2.0203	1.8625
			2.5 Hz	2.3451	1.9972	2.0496	1.9188	2.0475	1.7123	1.6755	1.8983	1.9355	1.5166	1.5116	1.62467	2.006	1.9356	1.90286	1.5681	2.5207	2.0868	1.3467	1.6894	1.41111	2.01756	2.44322	1.7069	1.9846	1.84033											2.58656	2.10911	2.47233	2.2415	2.2862	1.8085	1.7116	2.3516	1.9077	2.02144
			3 Hz	2.56475	2.1104	2.0828	2.0576	1.555	1.78844	1.9602	1.57586	1.7602	1.5747	1.54588	1.2973	1.9979	1.63714	1.4477	1.7254	2.5786	2.05125	1.522	1.76733	1.39975	1.9602	2.5116	1.358	2.3221	1.9238											2.65533	2.2012	2.0959	2.3689	2.25744	2.2617	1.897	2.3806	2.0852	2.1043
b
	Amplitude (F340/380)
				Normoxia-AdGFP																																				Normoxia-AdSpike
		MOI=10	2 Hz	0.4473	0.462375	0.6887	0.661	0.812	0.583	0.700889	0.6065	0.619143	0.625556	0.468286	0.389444	0.473556	0.693778	0.392875	0.619556	0.401111	0.5122	0.5853	0.4604	0.3757	0.250667															0.5565	0.698833	0.6547	0.685833	0.679824	0.452875	0.602818	0.529	0.418	0.432667
			3 Hz	0.3201	0.355	0.609375	0.496	0.5686	0.3526	0.501111	0.423	0.4492	0.4183	0.3601	0.306741	0.3547	0.5009	0.2594	0.4872	0.3716	0.4948	0.5052	0.2286	0.277	0.1652															0.3269	0.389	0.3353	0.385625	0.449385	0.515333	0.5741	0.5542	0.4156	0.564
			4 Hz	0.3201	0.3169	0.5189	0.435222	0.4203	0.3072	0.3022	0.2673	0.3951	0.361	0.292	0.1601	0.220444	0.2973	0.3449	0.1921	0.3223	0.3754	0.4233	0.5156	0.1839	0.2491	0.2038														0.224588	0.377	0.298563	0.315143	0.252048	0.245	0.310857	0.303636	0.341217	0.311286
			5 Hz	0.2371	0.2594	0.5018	0.3935	0.4017	0.332	0.2627	0.4209	0.3951	0.3427	0.2943	0.2364	0.1997	0.2578	0.4161	0.2459	0.4562	0.3163	0.2859	0.3589	0.1631	0.2779	0.1699														0.223625	0.445667	0.228	0.375167	0.456727	0.332545	0.241778	0.386636	0.304455	0.243739
				Normoxia-AdGFP																																				Normoxia-AdSpike
		MOI=30	2 Hz	0.5696	0.866167	1.10575	0.726625	0.943667	1.1315		0.8495	0.6365	0.617222	0.456833	1.14371	0.7693	0.567556	0.706111	0.4194	0.47275	0.883571	0.54625	0.701	0.508571	0.302333		0.388375	0.480333	0.561286	0.680667										0.6101	0.7523	1.09213	0.452727	0.379909	0.7403	0.845889	0.677091	1.00442	0.6749
			3 Hz	0.3543	0.6262	0.7283	0.548	0.553	0.8183		0.5522	0.4241	0.4465	0.3225	0.7531	0.5555	0.4286	0.4757	0.4813	0.390111	0.6587	0.5315	0.625667	0.406	0.3106		0.3645	0.36	0.4473	0.7271										0.539	0.476625	0.820778	0.3345	0.20975	0.5465	0.61725	0.480571	0.7814	0.5566
			4 Hz	0.2689	0.2709	0.2915	0.305	0.3084	0.3098	0.3318	0.3512	0.3549	0.3752	0.3851	0.3922	0.3954	0.4218	0.4377	0.454444	0.46	0.5414	0.548	0.5517	0.5646	0.5976															0.274667	0.3002	0.309	0.3164	0.349909	0.3648	0.3754	0.381231	0.381733	0.3918
			5 Hz	0.2308	0.4676	0.6066	0.309375	0.2562	0.554333		0.4161	0.2537	0.2497	0.2674	0.592222	0.394556	0.195778	0.226	0.4156	0.2645	0.5648	0.2775	0.3358	0.3592	0.212125		0.349222	0.297125	0.2446	0.5619										0.333619	0.394	0.5372	0.162571	0.197778	0.353222	0.328091	0.26725	0.618571	0.338222
				Normoxia-AdGFP																																				Normoxia-AdSpike
		MOI=100	2 Hz	0.874875	0.8365	0.609556	0.602667	0.754714	0.935111	0.9223	0.819857	0.932222	0.815714	0.70225	0.78725	0.627778	0.889	0.889889	0.712286	0.679143	1.05	1.027	1.04114	0.603																0.733571	0.738444	0.537125	0.651333	0.545	0.778111	0.54025	1.15056	0.7326	0.8814
			3 Hz	0.6651	0.5783	0.406444	0.451	0.516	0.6753	0.7897	0.6111	0.6877	0.7883	0.5599	0.6545	0.5448	0.4932	0.5538	0.466	0.7702	0.7598	0.763	0.527667	0.5037	0.5955	0.7915														0.6126	0.5978	0.426	0.5719	0.4858	0.6887	0.4398	0.9109	0.5945	0.7485
			4 Hz	0.4882	0.4282	0.2904	0.3191	0.3942	0.5181	0.5794	0.5136	0.5187	0.4493	0.5401	0.3725	0.369	0.3183	0.3364	0.4138	0.3959	0.4687	0.5136	0.5187	0.5401																0.5112	0.4619	0.3251	0.3749	0.3122	0.5431	0.264222	0.5687	0.441	0.536
			5 Hz	0.4147	0.365111	0.2339	0.2657	0.3117	0.408	0.3644	0.475111	0.3874	0.3005	0.3186	0.2885	0.4697	0.245222	0.4644	0.5347	0.5125	0.507889	0.5006	0.5199	0.5877																0.438667	0.4236	0.245875	0.225778	0.326	0.4011	0.2709	0.5165	0.3163	0.4504
	d[Ca2+]c/dtmax (ratio/s)
				Normoxia-AdGFP																																				Normoxia-AdSpike
		MOI=10	2 Hz	9.51	9.65211	9.732	10.0942	10.9641	11.0452	11.4852	11.7106	11.7749	12.4001	13.8532	13.913	14.9827	15.1664	15.417	15.6088	15.7296	16.6887	17.3763	17.4679																	15.9525	18.0253	16.7048	11.137	14.717	13.1345	10.4647	11.637	11.2754	12.0499
			3 Hz	4.7006	6.1473	6.763	7.4375	8.22185	8.2437	8.5221	8.7433	9.0069	9.1845	9.5146	11.0337	11.1675	11.3895	11.488	12.3256	12.6643	12.8379	12.957	12.9976																	13.4194	11.0948	13.8349	8.46492	12.5049	10.2004	8.12267	9.7708	8.809	10.725
			4 Hz	4.2131	4.7057	4.9997	5.277	5.45433	6.4327	7.0342	7.2796	7.3261	7.6619	7.9897	8.2437	8.2703	8.823	9.0108	9.2382	9.4583	9.9724	10.3426	10.7469																	13.9066	12.7988	10.1589	10.9082	12.0719	11.2162	7.77331	10.0967	7.93064	6.80748
			5 Hz	4.1711	4.7452	5.2591	5.8075	6.2477	6.2919	6.736	6.7535	7.1689	7.3405	7.6689	8.0147	8.5771	8.7137	8.908	9.3147	9.9724	10.2982	10.6797	10.7685																	13.9454	9.84758	12.2925	8.76491	6.59572	10.0371	7.90059	6.74178	7.61375	7.47857
				Normoxia-AdGFP																																				Normoxia-AdSpike
		MOI=30	2 Hz	12.4319	21.4685	25.3185	16.6354	21.7609	26.8509	19.681	20.3181	15.3407	15.0692	11.3728	27.2733	19.7818	13.316	17.3797	10.9402	12.3969	21.6071	13.0575	17.5523	12.7091	8.77878	10.6435	10.542	12.0645	13.5889	17.1518										14.6868	18.0807	27.1156	11.4083	8.94182	18.8776	20.4068	15.7612	23.9776	16.3971
			3 Hz	8.2227	14.9184	17.7483	12.7675	13.2976	20.7371	13.8098	13.7642	10.3263	11.4928	8.3808	18.4596	13.5796	10.1482	12.6466	12.8696	9.644	17.4443	13.0399	15.0343	10.8772	8.1609	8.4146	9.8307	9.5826	11.1172	18.2545										14.2155	14.7076	10.2422	13.3549	10.5954	16.3735	10.8463	22.9635	13.9248	18.3677
			4 Hz	6.9801	12.5884	15.7031	12.7675	10.4156	15.4706	9.9423	9.9783	6.89675	8.298	5.8625	13.789	10.8112	6.6786	8.3097	12.5474	8.2506	14.168	9.6146	11.3555	10.416	7.4144	8.72775	9.9403	7.9937	9.519	16.8838										9.50318	10.7906	14.1661	6.91978	3.61733	10.2433	11.5511	8.97107	19.0985	11.2432
			5 Hz	5.8484	11.9984	15.3322	7.68037	7.0909	14.3313	9.3377	10.9511	6.7843	6.7748	7.0223	14.9958	10.0871	5.02833	6.20833	11.5375	7.2948	14.6429	7.8839	8.8921	9.8867	5.737	6.9473	9.90622	8.53138	6.5726	14.9859										9.22424	10.7335	14.09	4.101	4.16033	9.88544	8.63445	6.83675	15.9533	9.29222
				Normoxia-AdGFP																																				Normoxia-AdSpike
		MOI=100	2 Hz	14.366	14.6583	15.3463	15.4809	15.658	16.7617	18.1589	18.1849	19.3816	19.4444	19.5869	20.9451	21.0449	23.3114	23.4083	23.8228	24.222	24.2481	24.408																		14.1951	14.856	15.373	15.7812	15.8032	15.9824	16.3263	16.5605	16.741	17.6355
			3 Hz	10.9617	11.0757	11.3494	11.7115	12.9288	13.0429	13.3862	13.4603	14.2077	14.936	14.9768	15.0757	16.0858	16.6345	17.1005	17.4631	18.1806	18.8693	18.8982	19.0001	19.3723	19.7538	21.1751	22.4702	23.8124												10.2422	10.5954	10.8463	11.0201	11.1877	12.4662	12.6125	12.9864	13.1947	13.3549
			4 Hz	7.0918	7.8138	8.1456	8.8202	9.0393	9.3436	9.7159	9.8056	10.6844	10.7076	11.9595	12.3757	12.6559	12.7424	13.1345	13.2503	13.545	15.1708	15.1759	15.4372																	7.16378	7.4147	7.5729	8.2371	8.8021	9.1044	9.4219	9.8966	10.0883	10.23
			5 Hz	6.2169	6.22856	6.8499	6.9758	7.9716	8.1036	8.1612	9.539	9.5736	9.7373	10.229	10.6679	12.2561	12.2933	12.6046	12.8417	12.8615	12.9253	13.0805	13.5402																	6.0509	6.467	6.7727	6.8301	6.9155	6.9774	7.0184	7.1796	7.1817	7.40133
	-d[Ca2+]c/dtmax (ratio/s)
				Normoxia-AdGFP																																				Normoxia-AdSpike
		MOI=10	2 Hz	3.759	4.03825	8.3443	8.05529	8.07987	7.0644	7.30933	6.95038	5.21329	8.67356	9.58714	4.70156	6.09944	5.84289	5.42263	8.26833	3.79633	4.2351	4.9159	8.9371	11.5529																4.84943	3.6351	3.4869	6.02875	3.21563	3.52869	7.32175	7.12533	9.28056	8.10036
			3 Hz	3.6792	3.4665	7.63175	5.9303	6.7099	4.6634	6.84178	12.1291	5.0777	9.0446	9.8892	4.86193	4.112	5.5071	3.4321	9.6672	3.6267	4.5331	4.8387	2.5556	4.4496	2.5613															4.42131	6.31513	8.89356	2.71225	1.61383	6.2517	8.91025	4.3405	9.3053	5.4172
			4 Hz	3.6792	3.1878	7.3692	5.43344	5.9723	3.7916	5.703	5.3945	4.5523	5.1655	4.6492	3.2507	2.65622	3.6272	4.7829	3.3034	5.4569	3.657	3.8594	4.5809	2.3257	3.6884	2.1699														4.46892	2.88717	2.36216	2.74256	5.16794	3.23094	5.20512	5.18825	4.83453	5.76171
			5 Hz	2.7512	3.0614	6.258	4.5907	5.2277	4.1032	5.3166	4.9026	4.5523	4.4681	4.0637	2.9018	2.45	2.9951	4.8901	3.2576	4.9568	3.7598	3.3222	3.9506	2.161	3.4483	2.1651														2.50317	4.18406	2.75917	2.27857	2.50933	4.2302	2.60721	2.322	2.06695	2.8445
				Normoxia-AdGFP																																				Normoxia-AdSpike
		MOI=30	2 Hz	3.7037	7.903	9.358	4.7965	6.40433	10.4819	5.33512	4.04563	3.88222	3.54533	8.02914	5.8261	3.46167	6.73656	4.9828	3.9075	7.30414	4.26412	4.21967	3.98314	3.14211	4.26813	6.962	3.364	7.38422												4.6561	7.082	3.13509	5.12809	5.2037	6.455	6.0815	5.2913	5.24087	4.81622
			3 Hz	3.2006	6.4582	8.0053	4.1031	4.3435	9.4645	5.345	3.5633	3.7021	3.6007	6.9277	4.9858	3.6608	5.7473	5.0816	4.05922	7.1062	4.1027	4.141	3.9884	3.0936	3.9662	4.6993	3.2141	7.0598												4.42131	6.31513	8.89356	2.71225	1.61383	6.2517	8.91025	4.3405	9.3053	5.4172
			4 Hz	2.8983	5.8327	7.028	4.1031	4.1021	8.4828	4.6948	3.19787	3.2296	2.9795	6.1625	4.6556	2.7214	5.4752	4.98378	3.5817	6.2657	3.3692	3.9609	3.7432	2.6804	3.7801	4.3351	3.4299	6.7697												4.23327	6.44825	7.97936	3.08167	1.71078	5.64792	8.19711	4.32467	8.20112	5.374
			5 Hz	2.9353	5.4249	6.8882	3.541	3.6049	8.31067	4.6031	3.215	3.2371	3.502	6.49056	4.60311	2.57222	4.61833	5.1406	3.1676	6.2221	3.5135	3.8994	4.143	2.81663	3.57511	3.94462	2.9222	6.8087												3.88405	5.17482	6.8453	2.99129	1.949	4.92378	7.08718	3.57012	7.19607	4.91644
				Normoxia-AdGFP																																				Normoxia-AdSpike
		MOI=100	2 Hz	7.8065	8.07713	4.272	4.714	5.93686	8.49512	8.81111	5.64657	7.69044	5.32429	4.161	7.02125	4.82778	7.227	7.034	7.01044	6.12486	4.79357	7.49675	8.82878																	7.06929	7.23678	4.4475	4.507	3.70044	5.97478	4.7955	8.06156	5.205	7.1938
			3 Hz	8.0863	6.777	3.57189	3.956	5.2197	6.5256	6.2924	8.9183	7.8683	4.5033	5.9321	4.6649	3.5971	6.7298	4.1919	6.707	7.0046	6.9895	6.22611	4.7927	7.0754	6.4411	8.202	8.7031													7.0193	6.4315	4.199	4.1075	3.4749	5.8838	4.4458	7.9601	4.9338	7.1494
			4 Hz	3.0365	3.9847	4.6335	4.2693	5.0669	4.1917	3.5448	3.7134	5.9235	5.5669	3.6752	5.8401	6.1646	6.3164	6.0193	6.1162	6.368	6.3299	6.6082	7.0867																	5.8467	5.1648	3.541	3.6877	2.9386	4.9042	3.73878	6.1723	4.0493	6.252
			5 Hz	5.72389	2.8251	3.5983	3.8413	5.9262	4.97389	4.0332	5.28756	4.1196	3.3752	5.3518	4.0751	5.864	5.63089	5.5283	5.6575	3.27	5.7072	6.0394	6.6559																	5.36089	5.3739	3.4245	3.50956	5.0176	3.6269	5.8961	3.7813	5.7128	5.5773
[truncated: 81 more columns]

## Sheet: Figure 4
d
			Blank							AdVector										AdSpike
		Normoxia	12.8834	14.6597	10.3887	15.4335	4.2424	7.127	6.014	5.8868	5.7295	10.0891	17.5608	8.2745	12.8149	17.5858	11.4114	14.2701	14.2373	12.0865	19.2482	2.6465	3.4173	8.6797	15.1461	14.8047	16.3876	6.0423	10.007
		Hyp-reox	39.7351	35.357	50.7463	49.4624	49.426	43.6782	23.0159	47.0455	61.4143	50.1144	53.5106	46.4775	30.1684	51.7817	36.1153	44.1368	31.4657	37.9738	20.712	37.3171	29.686	49.857	60.0819	33.0782	40.2688	44.5294	51.1013
e
	Ampilitude		Blank									AdVector													AdSpike
		Normoxia	1.55426	3.24883	3.47288	2.0891	4.4707	4.9452	3.58855	7.0452	4.4513	3.89044	4.90953	3.0427	4.46384	1.3748	2.5564	1.3246	1.91013	3.04162	6.60395	5.15148	2.14778		5.21512	0.7998	0.95838	1.68918	2.0335	1.92037	2.91527	3.06944	2.26315	2.1058	1.48128	0.61514	5.1997	9.98123
		Hyp-reox	0.453478	0.213363	0.754563	1.06566	0.57438	0.531713	0.4224	1.6363		0.5251	0.527491	0.75615	0.51388	0.449375	1.26495	1.58863	0.979886	0.4887	1.39767	1.55514			0.89611	0.168557	0.66774	0.284425	0.33722	0.62985	0.22078	0.834967	0.1954
	Time to 50% peak		Blank									AdVector													AdSpike
		Normoxia	0.34	0.392	0.573333	0.506667	0.2	0.32	0.32	0.54	0.6	0.468743	0.40105	0.406267	0.542843	0.583325	0.41955	0.644467	0.382275	0.2939	0.437513	0.26432	0.215905	0.35155	0.278212	0.25915	0.3261	0.395683	0.28848	0.419367	0.619033	0.5106	0.317971	0.4324	0.425	0.42462	0.539225	0.254075
		Hyp-reox	0.25333	0.32453	0.43452	0.46785	0.51254	0.44345	0.33456	0.335466	0.28234	0.210229	0.2752	0.358225	0.58632	0.46265	0.39286	0.3833	0.571414	0.5764	0.326383	0.4309			0.33437	0.39598	0.61934	0.540325	0.3375	0.188067	0.2604	0.39575	0.21646
	Beating frequency		Blank									AdVector													AdSpike
		Normoxia	7	6	4	5	5	5	8	3		7	7	7	8	4	4	3	10	9	10	11	4		9	7	5	6	5	3	3	5	2	7	5	5	6	4
		Hyp-reox	7	6	7	2	2	5	5	7		12	11	4	5	4	10	6	7	6	6	5			10	7	5	4	5	4	5	3	4
f
	Active force		Blank						AdVector									AdSpike
		Normoxia	0.07021	0.0821197	0.077836	0.0635545	0.116214	0.119877	0.089013	0.098572	0.09004	0.1179	0.090524	0.076695	0.080383	0.082282	0.092048	0.087434	0.104437	0.063231	0.079797	0.075453	0.077607	0.06819	0.076981	0.101587
		Hyp-reox	0.067835	0.0553367	0.060694	0.0687839	0.0778303	0.0499885	0.068058	0.071818	0.069396	0.067592	0.076646	0.059741	0.059437	0.068399	0.078053	0.069232	0.075187	0.08801	0.074512	0.057587	0.052218	0.051762	0.065882	0.055262
	Time to 50% peak		Blank						AdVector									AdSpike
		Normoxia	0.324101	0.269983	0.320014	0.332524	0.329221	0.320485	0.237735	0.22897	0.429454	0.438848	0.41857	0.421095	0.345014	0.409955	0.360957	0.393492	0.396273	0.293749	0.334394	0.366226	0.305545	0.315206	0.308077	0.218827
		Hyp-reox	0.197633	0.321769	0.329464	0.236213	0.203154	0.210685	0.153779	0.152414	0.212896	0.233266	0.245075	0.162926	0.176492	0.202608	0.21193	0.181685	0.184136	0.147191	0.179552	0.192704	0.167368	0.194689	0.165864	0.151799
	Max slope of passive force		Blank						AdVector									AdSpike
		Normoxia	6.39497	3.55985	3.6338	1.71945	5.80635	5.98081	5.4126	5.44253	5.98416	8.85878	1.40937	1.53948	0.280198	0.597656	1.46045	10.7981	4.15196	13.1928	8.35049	3.60449	1.47207	0.772935	3.3271	5.21198
		Hyp-reox	3.17278	2.19721	28.4394	10.0101	7.74091	12.9602	11.1647	36.9775	13.9651	14.7347	14.4238	23.2773	11.3073	7.97303	4.12343	15.4917	29.1653	30.1053	14.9617	8.00377	14.3082	22.2831	30.6427	17.3873
g
	Active force (mN)		Normoxia-Blank						Normoxia-AdVector									Normoxia-AdSpike									Hyp-reox-Blank						Hyp-reox-AdVector									Hyp-reox-AdSpike
		0%	0	0	0	0	0	0	0	0	0	0	0	0	0	0	0	0	0	0	0	0	0	0	0	0	0	0	0	0	0		0	0	0	0	0	0	0	0	0	0	0	0	0	0	0	0	0
		2%	0.0452199	0.10116	0.0977259	0.553206	0.100021	0.0970888	0.060436	0.060436	0.078645	0.285396	0.013608	0.014085	0.003634	0.011368	0.031793	0.195734	0.054543	0.33796	0.111484	0.053398	0.015881	0.015964	0.041006	0.050296	0.179105	0.392702	0.38558	0.13779	0.35698		0.088514	0.667471	0.193327	0.41365	0.487666	0.362253	0.182859	0.138544	0.04439	0.232342	0.592764	0.203243	0.164706	0.251594	0.369293	0.603038	0.237287
		4%	0.101745	0.17137	0.176266	0.828289	0.249918	0.251024	0.136242	0.133778	0.183863	0.436638	0.034982	0.04929	0.009796	0.024683	0.06689	0.399914	0.259603	0.5398	0.236745	0.124434	0.026272	0.029229	0.102794	0.141283	0.30406	0.5693	0.542361	0.52124	0.732053		0.289868	1.31846	0.42272	0.624291	0.681203	0.752558	0.374576	0.286563	0.105413	0.50553	1.1209	0.451785	0.282225	0.475255	0.74222	1.12008	0.537933
		6%	0.19279	0.24159	0.24992	0.913979	0.46617	0.461665	0.26403	0.270016	0.310072	0.564846	0.069527	0.080509	0.01967	0.036492	0.09153	0.611144	0.220222	0.77977	0.416069	0.223225	0.07361	0.046146	0.1901	0.229442	0.814145	1.2495	0.72409	0.727999	0.926388		0.549383	2.0803	0.733859	0.894892	0.88832	1.24616	0.606568	0.439401	0.21689	0.823776	1.73764	0.775665	0.454029	0.778715	1.21748	1.75429	0.855345
		8%	0.28918	0.360114	0.355116	0.951209	0.580757	0.580669	0.439464	0.439464	0.482703	0.746153	0.112978	0.120736	0.020002	0.047204	0.116177	0.872107	0.332357	1.09837	0.682757	0.275535	0.118343	0.062203	0.258163	0.431625	1.56826	1.86285	1.37011	1.35738	1.27634		0.886034	2.99134	1.12625	1.23285	1.24205	1.88578	0.918879	0.646875	0.326093	1.25346	2.34409	1.20995	0.655715	1.16725	1.80421	2.48864	1.4297
	Passive force (mN)		Normoxia-Blank						Normoxia-AdVector									Normoxia-AdSpike									Hyp-reox-Blank						Hyp-reox-AdVector									Hyp-reox-AdSpike
		0%	0.07021	0.0821197	0.077836	0.0635545	0.116214	0.119877	0.089013	0.098572	0.09004	0.1179	0.090524	0.076695	0.080383	0.082282	0.092048	0.087434	0.104437	0.063231	0.079797	0.075453	0.077607	0.06819	0.101587	0.076981	0.067835	0.0553367	0.060694	0.0687839	0.0778303	0.0499885	0.068058	0.071818	0.069396	0.067592	0.076646	0.059741	0.078621	0.068399	0.078053	0.069232	0.075187	0.08801	0.074512	0.057587	0.052218	0.051762	0.065882
		2%	0.071876	0.07021	0.0776899	0.072134	0.103301	0.107576	0.081594	0.104608	0.08986	0.130558	0.069871	0.087675	0.090357	0.091604	0.088484	0.082576	0.083113	0.070662	0.077414	0.085221	0.082208	0.076042	0.083071	0.089183	0.07557	0.0646172	0.0659297	0.0559319	0.0571218	0.05951	0.07217	0.073925	0.07929	0.057837	0.078453	0.05647	0.078036	0.069907	0.058601	0.062362	0.084659	0.064339	0.077215	0.052194	0.053729	0.033474	0.058247
		4%	0.0757449	0.0725999	0.0717499	0.0709001	0.127333	0.127333	0.091424	0.102794	0.08747	0.13922	0.087004	0.092336	0.097986	0.096067	0.0918	0.097065	0.087224	0.079231	0.093174	0.090732	0.092632	0.069942	0.089974	0.084488	0.0650336	0.0602143	0.0557022	0.05712	0.0640132	0.0592654	0.063839	0.04549	0.074846	0.046099	0.061778	0.045281	0.074264	0.068794	0.056878	0.065948	0.077616	0.041951	0.078288	0.050925	0.051109	0.040282	0.054783
		6%	0.0816	0.0809202	0.079016	0.07021	0.113397	0.116625	0.100454	0.081578	0.098897	0.147919	0.097398	0.089267	0.087304	0.088252	0.12087	0.079887	0.089093	0.082582	0.089185	0.091198	0.096415	0.067591	0.077249	0.09564	0.06205	0.0628419	0.0600967	0.061404	0.0628319	0.057842	0.067477	0.073695	0.053781	0.032269	0.060094	0.053818	0.072052	0.046372	0.054612	0.074431	0.051656	0.034178	0.073929	0.037828	0.050311	0.036748	0.063717
		8%	0.0862	0.0706959	0.07498	0.0746335	0.104723	0.101156	0.103717	0.072841	0.086866	0.155594	0.084991	0.086836	0.082143	0.091361	0.112063	0.084182	0.078592	0.095548	0.075103	0.0953625	0.097621	0.105091	0.075022	0.09505	0.062475	0.0516801	0.0562701	0.052955	0.0556918	0.0606999	0.07041	0.047124	0.051938	0.021472	0.044805	0.028536	0.074399	0.057988	0.05887	0.036685	0.057628	0.01743	0.061354	0.047256	0.050174	0.042105	0.04844
[truncated: 1 more columns]

## Sheet: Figure 5
a
	AdVector	AdSpike-low	AdSpike-high
	1.56517	2.682	2.785
	1.56517	3.281	2.307
	1.32661	2.294	2.824
	1.56517	2.959	2.811
	1.32661	2.81	3.305
	1.56517	3.471	3.14
	1.355	2.803	3.408
b
	AdVector	AdSpike-low	AdSpike-high
	48.3312	63.775	64.0812
	63.2	31.4312	64.6688
	41.8188	43.5063	38.4875
	51.3625	67.4813	44.1688
	33.5312	42.5312	34.0562
	54.8438	47.8687	36.95
c
	Ejection fraction (%)
		AdVector							AdSpike-low							AdSpike-high
	Basic	68.1177	66.209	63.095	64.6658	72.1578	65.0765	69.6937	63.4343	67.6801	60.9577	64.773	70.3444	71.5194	73.4564	63.771	74.8634	63.202	68.3462	63.8141	74.0809	74.387
	I/R-2d	51.3232	54.12	45.847	51.1704	54.2838	60.0729	54.801	55.6375	54.1756	50.9167	59.681	47.6278	49.7249	55.7217	54.811	59.3064	58.3167	56.9899	59.0421	63.3004	45.8026
	I/R-1w	45.5075	53.9112	50.5517	43.9821	54.5824	57.8596	50.6828	56.0013	55.6303	53.0539	55.3356	48.0789	47.5592	56.5425	53.5903	57.0955	62.5693	54.9791	48.4217	53.9846	60.2207
	I/R-2w	55.363	48.1602	52.9569	58.3031	52.5671	59.9092	49.5899	57.7592	57.238	46.9709	54.4631	44.8303	48.8826	50.63	47.0112	51.1762	52.4636	59.8627	58.2515	55.8644	54.6306
	I/R-4w	65.8939	52.6482	65.8336	72.9066	58.7095	59.4865	61.0693	55.951	61.6203	66.6779	70.1167	58.985	60.7239	70.3623	60.1772	60.3461	67.6397	65.6268	65.005	61.672	66.1786
	Fractional shortening (%)
		AdVector							AdSpike-low							AdSpike-high
	Basic	37.2715	35.9958	33.7845	34.8279	40.7433	35.1976	38.4837	33.6769	37.048	32.447	35.1256	39.1968	40.0491	41.6089	34.2055	43.014	33.6999	37.6455	34.2118	42.3238	42.5652
	I/R-2d	25.8556	27.3991	22.7913	25.7142	27.6438	31.5787	27.7948	28.4792	27.351	25.6521	31.3037	23.7744	24.9658	28.5019	28.1199	30.8779	30.0001	29.1568	30.5039	33.5506	22.7061
	I/R-1w	22.4099	27.2338	25.2988	21.2731	27.4662	29.8556	30.7405	28.5395	28.5493	26.8576	28.2689	24.1772	23.6284	29.8359	23.2561	25.7745	26.1506	31.1841	30.1076	28.5615	27.9856
	I/R-2w	28.1483	23.8839	27.0391	29.7827	26.6145	31.1709	24.5845	29.4933	29.1271	23.2434	27.7111	21.899	24.1723	25.3758	27.1361	29.2874	32.9032	27.6247	23.7716	27.3855	31.5351
	I/R-4w	35.04	26.6174	35.6102	40.3486	30.4652	31.0785	25.448	30.4835	32.357	36.303	38.6527	30.6995	30.7583	39.1312	31.9902	30.5729	36.6632	35.0908	34.7003	32.0482	36.0739
d
	AdVector	AdSpike-low	AdSpike-high
	11.0905	8.98907	9.27694
	12.3582	7.87191	8.22655
	9.03739	10.0212	8.99147
	7.88159	5.57433	7.51074
	10.3618	12.739	8.81779
	6.1006	5.52563	9.1633
	7.73744	6.03231	8.17189
e
	AdVector	AdSpike-low	AdSpike-high
	4.69925	4.57746	4.87121
	5.12635	4.34629	4.81648
	5.15679	4.44178	4.42238
	4.54212	4.33453	4.46617
	4.83146	4.83444	4.32886
	4.57778	4.29603	4.64844
	4.78723	4.633	5.47325
f
	TUNEL				CD31				α-SMA+
	AdVector	AdSpike-low	AdSpike-high		AdVector	AdSpike-low	AdSpike-high		AdVector	AdSpike-low	AdSpike-high
	1.02332	0.627266	0.533511		0.545455	0.909091	1.63636		0.652174	0.652174	0.869565
	0.936979	0.592556	0.731301		0.363636	0.727273	1.09091		0.869565	0.869565	0.869565
	0.94884	1.81717	0.742162		0.363636	0.909091	0.545455		1.52174	0.869565	0.869565
	1.08243	0.782855	0.64899		0.545455	1.27273	1.63307		0.869565	1.08696	1.08696
	1.99889	0.384402	1.88971		1.81818	1.09091	0.727273		1.08696	0.869565	1.30435
	0.454293	0.309107	1.74322		2.36364	1.63636	0.727273
g
		AdVector										AdSpike
	BZ- I/R-24h	140.655	142.499	142.362	134.462	126.407	134.706	132.39	122.423	134.667	129.419	121.329	135.135	145.109	136.999	136.325	136.299	158.49	156.318	146.198	137.239
	RZ- I/R-24h	118.072	100.291	96.082	102.491	111.451	99.545	86.733	65.945	74.682	73.032	98.285	91.56	86.777	109.549	88.958	88.894	88.211	84.862	82.182	91.441
	BZ- I/R-4W	67.453	77.074	69.052	101.506	108.428	108.704	97.032	112.931	96.848		76.896	71.312	78.475	87.001	79.227	110.317	87.973	94.424	79.049	98.528
	RZ- I/R-4W	46.447	61.605	43.883	43.251	57.513	77.255	46.912	47.027	44.117		48.813	42.563	43.798	63.646	67.626	50.841	47.852	43.567	47.595
h
		AdVector						AdSpike
	BZ- I/R-24h	3.57143	9.23077	5.97015	7.35294	6.94444	5.76923	10.5882	7.14286	6.15385	6.94444	8.47458	6
	RZ- I/R-24h	0	0	0.243902	0	0.246914	0	0	0	0.285714	0	0	0.217391
	BZ- I/R-4W	0.461538	0.5	0.470588	0.416667	0.444444	0.4	0.576923	0.444444	0.493827	0.470588	0.444444	0.39604
	RZ- I/R-4W	0	0.246914	0	0	0.246914	0	0	0.2	0	0.240964	0	0
